# Supplementary material for: 640-Slice CT Measurement of Superior Orbital Fissure as Gateway for Light into the Brain: Statistical Evaluation of Area and Distance
Source: PLoS One. 2016 Sep 23;11(9):e0162940. doi: 10.1371/journal.pone.0162940 (PMC5035002; doi:10.1371/journal.pone.0162940)
Supplement: S1 File — (XLSX) [file pone.0162940.s001.xlsx]

## Sheet: Foglio1
Groups	GENDER 0=FEMALE 1=MALE	Age	BMI	SOFA	D-SS	D-SOF-S	Left-SOFA-MALE	Right-SOFA MALE	Left-SOFA FEMALE	Right-SOFA FEMALE
D	0	80	19.3	90.1	89.9	39.81	168.44	108.94	92.04	88.16
D	0	70	22.3	83.61	90.01	40.39	50.98	87.51	86.2	81.02
D	0	72	25.1	88.74	85.08	30.31	85.19	92.95	88.94	88.55
D	0	60	23.2	49.04	84.12	35.62	67.95	56.06	55.15	42.93
D	0	68	25.6	50.5	80.14	30.35	43.97	37.97	49.97	51.04
D	0	71	24.8	43.15	86.95	31.12	58.84	50.11	40.98	45.32
D	0	74	26.7	34.09	85.88	36.86	76.07	66.37	34.84	33.35
D	0	74	31.5	57.76	86.17	32.44	52.74	55.37	63.46	52.07
D	0	73	32.8	50.93	89.58	29.8	50.72	68.56	52.08	49.79
D	0	60	25.9	92.18	86.7	35.51	60.72	54.02	108.06	76.31
D	0	70	28.7	60.33	85.21	35.08	108.98	112.4	55.61	65.06
D	0	69	20.9	65.34	89.94	40.21	80.17	62.21	72.8	57.88
D	0	69	16.3	55.7	86.94	39.87	45.16	52.92	53.56	57.84
D	0	69	24.6	44.77	84.82	37.11	32.5	30.39	44.44	45.11
D	0	71	19.7	69.51	81.3	35.43	74.45	65.47	73.67	65.35
D	0	71	19.3	48.6	88.97	38.06	84	81.54	49.45	47.76
D	0	70	28.8	52.29	87.05	37.4	146.67	110.45	49.13	55.46
D	0	70	24.7	44.09	86.89	37.05	60.08	81.32	52.91	35.27
D	0	51	23.4	64.56	87.55	39.84	112.96	98.57	83.29	45.84
D	0	62	25.5	44.61	84.66	36.87	89.64	98.86	46.68	42.54
D	0	60	21.9	66.63	83.97	35.95	63.22	77.1	75.17	58.1
D	0	65	20.5	52.99	84.22	35.22	111.78	78.65	60.15	45.83
D	0	64	27.8	68.48	81.59	32.51	46.69	52.44	80.55	56.41
D	0	64	23.9	52.07	86.54	37	89.7	89.02	63.15	40.99
D	0	65	24.3	50.52	88.79	39.03	46.38	65.98	48.53	52.52
D	0	67	26.1	57.8	90.07	40.02	63	59.85	53.06	62.54
D	0	69	29.1	56.37	87.85	39.75	51.5	53.98	62.4	50.35
D	0	75	27.4	48.85	86.85	39.96	62.95	53.31	51.42	46.28
D	0	60	29.1	55.1	91.41	38.14	52.81	63.55	60.31	49.9
C	0	30	17.2	39.91	80.16	31.62	70.08	56.3	30	49.83
C	0	44	25.3	43.16	78.54	32.24	53.42	48.16	45.13	41.2
C	0	27	16.8	54.02	88.48	41.22	46.61	65.38	47.13	60.92
C	0	41	17	33.88	87.33	35.63	73.16	71.65	31.61	36.15
C	0	49	17.4	24.33	85.56	35.4	38.97	117.93	22.03	26.64
C	0	44	20.4	56.37	92.21	40.2	77.42	65.28	57.14	55.61
C	0	43	17.6	56.8	90.51	38.65	46.39	47.18	53.03	60.58
C	0	33	26.1	56.19	88.9	37.9	68.56	51.12	47.39	64.99
B	1	57	17.1	138.69	89.95	38.44	114.58	90.52
B	1	87	18.2	69.24	88.17	41.21	69.82	54.7
B	1	51	28.4	89.07	89.08	36.45	92.06	75.15
B	1	67	27.8	62	93.99	39.04	81.11	67.27
B	1	52	29.5	40.97	83.31	34.51	55.26	120.31
B	1	68	30.1	54.47	89.84	35.05	66.43	36.36
B	1	72	17.6	71.22	97.39	41.4	34.12	31.78
B	1	51	18.6	54.05	81.77	33.4	61	49.68
B	1	51	19.1	59.64	86.54	32.15	28.88	29.88
B	1	74	20.1	57.37	90.06	41.37	79.93	64.2
B	1	62	30.7	110.69	91.99	42.45
B	1	77	22.4	71.19	86	36.38
B	1	71	28.8	49.04	95.12	40.03
B	1	70	17.8	31.44	89.52	38.69
B	1	75	18.2	69.96	92.84	41.64
B	1	85	16.3	82.77	86.98	37.58
B	1	74	18.1	128.56	89.69	40
B	1	68	19.1	70.7	94.3	39.98
B	1	63	27.8	105.76	89.94	37.4
B	1	76	26.9	94.25	93.55	39.93
B	1	70	28.2	70.16	94.02	42.7
B	1	51	29.1	95.21	88.2	38.85
B	1	58	27.4	49.56	90.39	42.66
B	1	78	18	89.36	84.83	37.3
B	1	60	28.5	56.18	87.2	36.54
B	1	77	18.1	61.42	95.04	45.87
B	1	58	17.8	52.74	96.93	46.08
B	1	78	16.8	58.13	90.13	39.29
B	1	59	22	58.18	98.39	45.23
B	1	72	20.4	63.19	90.14	41
B	1	90	28.1	50.79	85.5	39.1
A	1	30	17.4	55.99	84.89	32.24
A	1	37	16.1	72.4	82.21	32.29
A	1	39	26.2	78.45	80.08	29.09
A	1	40	27.4	71.35	84.24	28.75
A	1	45	17.8	46.78	84.67	31.08
A	1	36	17.5	59.84	96.61	37.85
A	1	40	18.1	102.55	93.25	39.97
A	1	28	17.2	62.26	89.9	39.75
A	1	49	16.9	83.6	89.86	38.08
A	1	25	16.5	74.19	84.13	37.34
A	1	49	18.5	120.31	86.28	36.9
A	1	29	19.3	51.29	88.93	40.94
A	1	32	28.4	32.95	85.12	42.71
A	1	33	29.1	55.34	91.74	38.58
A	1	34	28.1	29.38	90.21	39.43
A	1	40	16.7	72.06	85.88	39.02
